# Supplementary material for: Emergency department and hospital admissions among people with dementia living at home or in nursing homes: results of the European RightTimePlaceCare project on their frequency, associated factors and costs
Source: BMC Geriatr. 2020 Nov 5;20:453. doi: 10.1186/s12877-020-01835-x (PMC7643440; doi:10.1186/s12877-020-01835-x)
Supplement: Supplementary file 1 — Additional file 1: Baseline characteristics of informal caregivers. [file 12877_2020_1835_MOESM1_ESM.xlsx]

## Sheet: Hoja1
Additional File 1
Baseline characteristics of informal caregivers (n=1,700)
	Nursing Home (n=646)	Home Care (n=1,054)
Mean age, y (SD)	61.21 (11.2)	64.48 (13.38)
Female, n (%)	421 (65.3)	718 (68.3)
Relationship with people with dementia, n (%)
Husband or Wife	121 (18.8)	434 (41.2)
Child	397 (61.6)	482 (45.8)
Friend	11 (1.7)	11 (1)
Other	116 (18)	126 (12)
